# Supplementary material for: Dabrafenib and trametinib vs anti-PD(L)1 for the adjuvant treatment of locally advanced BRAF-mutant melanoma: a systematic review and meta-analysis
Source: Oncologist. 2025 Aug 4;30(9):oyaf247. doi: 10.1093/oncolo/oyaf247 (PMC12449075; doi:10.1093/oncolo/oyaf247)
Supplement: oyaf247_Supplementary_Data [file oyaf247_supplementary_data.zip]

Archive with 4 entries (4 files):
- Supplementary Appendix 09Jun2025.docx
- Fig S1 - RFS IIIA.png
- Fig S2 - RFS non extracted.png
- Fig S3 - OS non extracted.png
